# Supplementary material for: Visual BOLD Response in Late Blind Subjects with Argus II Retinal Prosthesis
Source: PLoS Biol. 2016 Oct 25;14(10):e1002569. doi: 10.1371/journal.pbio.1002569 (PMC5079588; doi:10.1371/journal.pbio.1002569)
Supplement: S1 Data — (XLSX) [file pbio.1002569.s002.xlsx]

## Sheet: Fig 2
Fig 2 C				Fig 2 D				Fig 2 E
Percentage accuracy for the motion direction discrimination task				Percentage accuracy for the motion direction discrimination task				Performance in the detection task with the Argus II system ON plotted against the time from the surgery
	Average Accuracy	Standard Error			Average Accuracy	Standard Error		Subject	Time from suregery (months)	detection (d-prime)
Motion Direction discrimination PRE. Implanted eye.	0.59351	0.06416		Motion Direction discrimination PRE. Not Implanted eye.	0.64686	0.08205		S1	20.6	2.5
Motion Direction discrimination POST, Argus ON. Implanted eye.	0.60936	0.06908		Motion Direction discrimination POST. Not Implanted eye.	0.53749	0.07786		S2	22.1	2.5
Motion Direction discrimination POST, Argus OFF. Implanted eye.	0.52629	0.02742						S3	21.2	2.5
Percentage accuracy for the detection task				Percentage accuracy for the detection task				S4	8.9	0.782
Detection POST, Argus ON. Implanted eye.	0.90833	0.03676		Detection POST. Not Implanted eye.	0.71	0.05		S5	21.6	2.32
Detection POST, Argus OFF. Implanted eye.	0.557	0.04						S6	15.3	2.19
								S7	5.3	0.35

## Sheet: Fig 4
	Fig 4 A						Fig 4 B								Fig 4 E
	LGN LH						LGN LH								LGN
Subject	Avearge Beta PRE	Standard Error	Avearge Beta POST	Standard Error		Subject	Avearge Beta PRE	Standard Error	Avearge Beta POST	Standard Error			Subject	Hemisphere	Delta Beta (POST-PRE)	Detection POST implanted eye Args ON				2
S4	0.171	0.179	0.396	0.176		S4	0.475	0.174	0.692	0.168			S4	LH	0.225	0.782				3
S5	0.078	0.18	0.413	0.176		S5	0.198	0.179	0.376	0.176			S5	LH	0.335	2.32				4
S6	-0.025	0.18	0.595	0.171		S6	0.077	0.18	0.578	0.172			S6	LH	0.62	2.19				1
S7	0.111	0.18	-0.003	0.18		S7	0.531	0.173	0.394	0.176			S7	LH	-0.114	0.35				2
													S4	RH	0.217	0.782				3
	Fig 4 C						Fig 4 D						S5	RH	0.178	2.32				4
	V1 LH						V1 RH						S6	RH	0.501	2.19
Subject	Avearge Beta PRE	Standard Error	Avearge Beta POST	Standard Error		Subject	Avearge Beta PRE	Standard Error	Avearge Beta POST	Standard Error			S7	RH	-0.137	0.35
S4	0.36	0.177	0.662	0.169		S4	0.31	0.178	0.59	0.171
S5	0.065	0.18	0.376	0.176		S5	0.062	0.18	0.336	0.177					Fig 4 F
S6	0.233	0.179	0.583	0.172		S6	0.241	0.178	0.589	0.171					V1
S7	0.164	0.179	-0.058	0.18		S7	0.594	0.171	-0.071	0.18					Delta Beta (POST-PRE)	Detection POST implanted eye Args ON
													S4	LH	0.302	0.782
													S5	LH	0.311	2.32
													S6	LH	0.37	2.19
													S7	LH	-0.222	0.35
													S4	RH	0.28	0.782
													S5	RH	0.274	2.32
													S6	RH	0.348	2.19
													S7	RH	-0.665	0.35

## Sheet: S1 Fig
S1 A Fig
MOTION DISCRIMINATION TASK
Not Implanted Eye
S1		S2		S3		S4		S5		S6		S7
Time (months)	Sensitivity	Time (months)	Sensitivity	Time (months)	Sensitivity	Time (months)	Sensitivity	Time (months)	Sensitivity	Time (months)	Sensitivity	Time (months)	Sensitivity
20.667	-0.43	22.1	-0.04	2.16667	0.12566	9	0	2.16667	0.05015			5.33333	-0.27932
				4.73333	0	9.6667	0.5244	6.33333	-0.07527
				8.56667	-0.30299			8.33333	-0.02507
				10.7	0.30548
				15.6667	0
				21.2	0.17637
Implanted Eye
S1		S2		S3		S4		S5		S6		S7
Time (months)	Sensitivity	Time (months)	Sensitivity	Time (months)	Sensitivity	Time (months)	Sensitivity	Time (months)	Sensitivity	Time (months)	Sensitivity	Time (months)	Sensitivity
20.667	--	22.1	--	2.16667	-0.25335			2.16667	-0.20189	15.3667	0	5.33333	0
				4.73333	0
				8.56667	0.1
				15.6667	0
				21.2	0.20189
S1 B Fig
DETECTION DISCRIMINATION TASK
Not Implanted Eye
S1		S2		S3		S4		S5		S6		S7
Time (months)	Sensitivity	Time (months)	Sensitivity	Time (months)	Sensitivity	Time (months)	Sensitivity	Time (months)	Sensitivity	Time (months)	Sensitivity	Time (months)	Sensitivity
				21.2	-0.2	8.85	0.95	6.33	0.30548			5.33333	0
								9	-0.02507
Implanted Eye
S1		S2		S3		S4		S5		S6		S7
Time (months)	Sensitivity	Time (months)	Sensitivity	Time (months)	Sensitivity	Time (months)	Sensitivity	Time (months)	Sensitivity	Time (months)	Sensitivity	Time (months)	Sensitivity
						9	-0.56	21.7	0.675	15.3667	0.3	5.33333	0
						9.6667	-0.0356

## Sheet: S2 Fig
S2 Fig
Square Localization Error
Time (months)	S1	S2	S3	S4	S5	S6
0	14	7.6	9	4.9	10.6	16.7
3			5.5	6.4	5.1	12.2
6			8.3	2.8	4.9	9.2
12			5.7	4.1	5.4	11.5
24			7.7	1.8	9.1	8

## Sheet: S3 Fig
S3 A Fig					S3 B Fig
LGN LH					LGN RH
Avearge Beta 13 Slices	Standard Error	Avearge 30 slices	Standard Error		Avearge Beta 13 Slices	Standard Error	Avearge 30 slices	Standard Error
0.408	0.25	0.384	0.25		0.726	0.239	0.657	0.239
S3 C Fig					S3 D Fig
V1 LH					V1 RH
Avearge Beta 13 Slices	Standard Error	Avearge 30 slices	Standard Error		Avearge Beta 13 Slices	Standard Error	Avearge 30 slices	Standard Error
0.749	0.24	0.575	0.24		0.675	0.243	0.504	0.243

## Sheet: S4 Fig
S4 A Fig					S4 B Fig
LGN LH					LGN RH
Avearge Beta Fibers and Axial	Standard Error	Avearge Beta Goggles and Oblique	Standard Error		Avearge Beta Fibers and Axial	Standard Error	Avearge Beta Goggles and Oblique	Standard Error
0.623	0.243	0.566	0.243		0.681	0.243	0.476	0.243
S4 C Fig					S4 D Fig
V1 LH					V1 RH
Avearge Beta Fibers and Axial	Standard Error	Avearge Beta Goggles and Oblique	Standard Error		Avearge Beta Fibers and Axial	Standard Error	Avearge Beta Goggles and Oblique	Standard Error
0.404	0.243	0.762	0.243		0.486	0.243	0.692	0.243
